# Supplementary material for: Correction: Evaluating Predictive Pharmacogenetic Signatures of Adverse Events in Colorectal Cancer Patients Treated with Fluoropyrimidines
Source: PLoS One. 2015 Apr 13;10(4):e0124893. doi: 10.1371/journal.pone.0124893 (PMC4395435; doi:10.1371/journal.pone.0124893)
Supplement: S1 Table — Treatment regimes; 1 = 5-FU as monotherapy; 2 = 5FU in combination chemotherapy; 3 = capecitabine as monotherapy; 4 = capecitabine in combination chemotherapy. For the genotype data; 0 = homozygous for the minor allele; 1 = heterozygous; 2 = homozygous for the major (wild type) allele. The genotypes 1236G>A and c1129-5923C>G are in linkage disequilibrium. LFT; liver function tests. (XLS) [file pone.0124893.s001.xls]

## Sheet: Sheet2
Age (in years)	Sex	Treatment Regime	Phenotype	DPYD rs3918290	DPYD 1236G>A	DPYD rs67376798	DPYD c1129-5923C>G	TYMP rs11479
63.5	Female	4	Grade 5 gastrointestinal symptoms, Neutropenia	2	2	1	2	2
66	Male	4	Myocardial infarction, Abnormal LFT	2	2	2	2	2
64.9	Female	3	Abnormal LFT	2	2	2	2	2
68.7	Female	3	Gastrointestinal symptoms	2	2	2	2	2
69.5	Male	4	Neutropenia	2	2	2	2	2
71.6	Female	1	Neutropenia	2	2	2	2	1
76.4	Female	1	Cardiac toxicity	2	2	2	2	1
74.4	Male	2	Death from cardiac toxicity, Abnormal LFT	2	2	2	2	2
59.2	Male	4	Neutropenia	2	2	2	2	2
69	Female	3	Gastrointestinal symptoms	2	2	1	2	2
59.4	Female	4	Neutropenia	2	2	2	2	2
61.2	Female	4	Gastrointestinal symptoms	2	2	2	2	2
69.8	Male	3	Palmar plantar syndrome	2	2	2	2	2
57	Female	3	Palmar plantar syndrome	2	2	2	2	1
63.8	Male	2	Neutopenia, Gastrointestinal symptoms	2	1	2	1	1
63.8	Female	1	Gastrointestinal symptoms	2	2	2	2	2
68.6	Female	1	Neutropenia, Abnormal LFT	1	2	2	2	2
56	Male	2	Neutropenia	2	2	2	2	2
71.7	Female	1	Gastrointestinal symptoms	2	2	2	2	1
50.7	Female	4	Gastrointestinal symptoms	2	2	2	2	2
62.9	Female	2	Gastrointestinal symptoms, Abnormal LFT	1	2	2	2	2
72.8	Female	3	Gastrointestinal symptoms	2	2	2	2	1
65.1	Female	2	Neutropenia	2	2	2	2	1
45.3	Male	3	Abnormal LFT (Gilbert's syndrome)	2	1	2	1	0
63.8	Female	4	Gastrointestinal symptoms	2	2	2	2	1
67.9	Male	1	Gastrointestinal symptoms	2	2	2	2	2
41.6	Female	4	Cardiac toxicity	2	2	2	2	2
70.5	Male	3	Cardiac toxicity	2	2	2	2	2
57.6	Male	2	Neutropenia,	2	2	2	2	2
47.4	Female	2	Neutropenia	2	2	2	2	2
66.3	Male	4	Gastrointestinal symptoms	2	1	2	1	2
67.7	Female	4	Gastrointestinal symptoms	2	2	2	2	2
68.2	Male	2	Death from liver failure, Abnormal LFT	2	2	2	2	1
65.1	Male	4	Cardiac toxicity	2	2	2	2	1
69.9	Female	2	Gastrointestinal symptoms, Palmar plantar syndrome	2	2	2	2	2
76.5	Female	1	Gastrointestinal symptoms, Abnormal LFT	2	2	2	2	2
77.5	Female	4	Gastrointestinal symptoms	2	2	2	2	1
69.7	Female	3	Palmar plantar syndrome	2	2	2	2	1
72.3	Male	2	Death from thromboembolic disease	2	2	2	2	2
65.2	Female	2	Neutropenia, Gastrointestinal symptoms	2	2	2	2	2
77.3	Male	3	Gastrointestinal symptoms	2	2	2	2	2
58.5	Male	2	Neutropenia	2	2	2	2	2
59.3	Female	2	Gastrointestinal symptoms	2	2	2	2	1
62.2	Male	4	Palmar plantar syndrome, Paraesthesia	2	2	2	2	1

## Sheet: Sheet1
Lab number	Fluorouracil dose modification due to toxicity within 12 weeks	Grade 3, 4 or 5 toxicity events confirmed	Age (y)	Gender	Previous chemotherapy	Treatment regime	DPYD rs3918290; IVS14+1 G>A; Exon-skipping SNP in intron 14	DPYD 1236G>A; E412E	DPYD rs67376798; 2846A>T; D949V	DPYD c1129-5923C>G	TYMP rs11479; 1412C>T; S471L	Column1	Column3	Column4	Column5	Column6	Column7	Column8	Column9	Column10	Column11	Column12	Column13	Column14	Column15	Column16	Column17	Column18	Column19	Column20	Column21	Column22	Column23	Column24	Column25	Column26	Column27	Column28	Column29	Column30	Column31	Column32	Column33	Column34	Column35	Column36	Column37	Column38	Column39
1	Dose delay and/or reduction	Grade 3,4 or 5 event	63.5	Female	No	Combination	GG	GG	AT	CC	CC
2	Dose delay and/or reduction	Grade 3,4 or 5 event	66	Male	No	Combination	GG	GG	AA	CC	CC
5	Dose delay and/or reduction	Grade 3,4 or 5 event	64.9	Female	No	Monotherapy with capecitabine	GG	GG	AA	CC	CC
41	Dose delay and/or reduction	Grade 3,4 or 5 event	68.7	Female	No	Monotherapy with capecitabine	GG	GG	AA	CC	CC
46	Dose delay and/or reduction	Grade 3,4 or 5 event	69.5	Male	No	Combination	GG	GG	AA	CC	CC
51	Dose delay and/or reduction	Grade 3,4 or 5 event	71.6	Female	No	Monotherapy with 5FU	GG	GG	AA	CC	CT
53	Dose delay and/or reduction	Grade 3,4 or 5 event	76.4	Female	No	Monotherapy with 5FU	GG	GG	AA	CC	CT
57	No modification	Grade 3,4 or 5 event	74.4	Male	Yes	Combination therapy with 5FU	GG	GG	AA	CC	CC
78	Dose delay and/or reduction	Grade 3,4 or 5 event	59.2	Male	No	Combination	GG	GG	AA	CC	CC
80	Dose delay and/or reduction	Grade 3,4 or 5 event	69	Female	No	Monotherapy with capecitabine	GG	GG	AT	CC	CC
83	Dose delay and/or reduction	Grade 3,4 or 5 event	59.4	Female	No	Combination	GG	GG	AA	CC	CC
123	Dose delay and/or reduction	Grade 3,4 or 5 event	61.2	Female	No	Combination	GG	GG	AA	CC	CC
124	Dose delay and/or reduction	Grade 3,4 or 5 event	69.8	Male	No	Monotherapy with capecitabine	GG	GG	AA	CC	CC
127	Dose delay and/or reduction	Grade 3,4 or 5 event	57	Female	No	Monotherapy with capecitabine	GG	GG	AA	CC	CT
129	Dose delay and/or reduction	Grade 3,4 or 5 event	63.8	Male	Yes	Combination therapy with 5FU	GG	CG	AA	GC	CT
137	Dose delay and/or reduction	Grade 3,4 or 5 event	63.8	Female	No	Monotherapy with 5FU	GG	GG	AA	CC	CC
152	Dose delay and/or reduction	Grade 3,4 or 5 event	68.6	Female	No	Monotherapy with 5FU	AG	GG	AA	CC	CC
174	Dose delay and/or reduction	Grade 3,4 or 5 event	56	Male	No	Combination therapy with 5FU	GG	GG	AA	CC	CC
175	Dose delay and/or reduction	Grade 3,4 or 5 event	71.7	Female	No	Monotherapy with 5FU	GG	GG	AA	CC	CT
179	Dose delay and/or reduction	Grade 3,4 or 5 event	50.7	Female	No	Combination	GG	GG	AA	CC	CC
182	Dose delay and/or reduction	Grade 3,4 or 5 event	62.9	Female	No	Combination therapy with 5FU	AG	GG	AA	CC	CC
184	Dose delay and/or reduction	Grade 3,4 or 5 event	72.8	Female	No	Monotherapy with capecitabine	GG	GG	AA	CC	CT
185	Dose delay and/or reduction	Grade 3,4 or 5 event	65.1	Female	No	Combination therapy with 5FU	GG	GG	AA	CC	CT
198	Dose delay and/or reduction	Grade 3,4 or 5 event	45.3	Male	Yes	Monotherapy with capecitabine	GG	CG	AA	GC	TT
202	Dose delay and/or reduction	Grade 3,4 or 5 event	63.8	Female	No	Combination	GG	GG	AA	CC	CT
203	Dose delay and/or reduction	Grade 3,4 or 5 event	67.9	Male	No	Monotherapy with 5FU	GG	GG	AA	CC	CC
211	Dose delay and/or reduction	Grade 3,4 or 5 event	41.6	Female	No	Combination	GG	GG	AA	CC	CC
214	Dose delay and/or reduction	Grade 3,4 or 5 event	70.5	Male	No	Monotherapy with capecitabine	GG	GG	AA	CC	CC
221	Dose delay and/or reduction	Grade 3,4 or 5 event	57.6	Male	No	Combination therapy with 5FU	GG	GG	AA	CC	CC
224	Dose delay and/or reduction	Grade 3,4 or 5 event	47.4	Female	Yes	Combination therapy with 5FU	GG	GG	AA	CC	CC
235	Dose delay and/or reduction	Grade 3,4 or 5 event	66.3	Male	No	Combination	GG	CG	AA	GC	CC
236	No modification	Grade 3,4 or 5 event	67.7	Female	No	Combination	GG	GG	AA	CC	CC
240	Dose delay and/or reduction	Grade 3,4 or 5 event	68.2	Male	Yes	Combination therapy with 5FU	GG	GG	AA	CC	CT
242	Dose delay and/or reduction	Grade 3,4 or 5 event	65.1	Male	No	Combination	GG	GG	AA	CC	CT
243	No modification	Grade 3,4 or 5 event	69.9	Female	No	Combination therapy with 5FU	GG	GG	AA	CC	CC
247	Dose delay and/or reduction	Grade 3,4 or 5 event	76.5	Female	No	Monotherapy with 5FU	GG	GG	AA	CC	CC
248	Dose delay and/or reduction	Grade 3,4 or 5 event	77.5	Female	No	Combination	GG	GG	AA	CC	CT
250	Dose delay and/or reduction	Grade 3,4 or 5 event	69.7	Female	No	Monotherapy with capecitabine	GG	GG	AA	CC	CT
251	No modification	Grade 3,4 or 5 event	72.3	Male	No	Combination therapy with 5FU	GG	GG	AA	CC	CC
252	Dose delay and/or reduction	Grade 3,4 or 5 event	65.2	Female	No	Combination therapy with 5FU	GG	GG	AA	CC	CC
253	Dose delay and/or reduction	Grade 3,4 or 5 event	77.3	Male	No	Monotherapy with capecitabine	GG	GG	AA	CC	CC
257	Dose delay and/or reduction	Grade 3,4 or 5 event	58.5	Male	Yes	Combination therapy with 5FU	GG	GG	AA	CC	CC
258	Dose delay and/or reduction	Grade 3,4 or 5 event	59.3	Female	No	Combination therapy with 5FU	GG	GG	AA	CC	CT
261	Dose delay and/or reduction	Grade 3,4 or 5 event	62.2	Male	No	Combination	GG	GG	AA	CC	CT
3	No modification	No grade 3,4 or 5 event	79.6	Female	Yes	Monotherapy with capecitabine	GG	GG	AA	CC	CC
4	No modification	No grade 3,4 or 5 event	60.4	Male	No	Monotherapy with capecitabine	GG	GG	AA	CC	CC
6	Dose delay and/or reduction	No grade 3,4 or 5 event	60.4	Male	No	Combination	GG	GG	AA	CC	CC
7	No modification	No grade 3,4 or 5 event	69.7	Male	No	Combination	GG	GG	AA	CC	CC
8	No modification	No grade 3,4 or 5 event	61.1	Male	No	Combination	GG	GG	AA	CC	CC
9	Dose delay and/or reduction	No grade 3,4 or 5 event	61.9	Female	No	Combination	GG	GG	AA	CC	CT
10	No modification	No grade 3,4 or 5 event	75.8	Male	No	Monotherapy with 5FU	GG	GG	AA	CC	CC
12	No modification	No grade 3,4 or 5 event	60.9	Female	No	Combination	GG	GG	AA	CC	CC
13	No modification	No grade 3,4 or 5 event	76.1	Female	No	Monotherapy with 5FU	GG	GG	AA	CC	CC
14	No modification	No grade 3,4 or 5 event	78.4	Male	No	Monotherapy with 5FU	GG	GG	AA	CC	CC
15	No modification	No grade 3,4 or 5 event	77.1	Male	No	Monotherapy with 5FU	GG	GG	AA	CC	CC
16	No modification	No grade 3,4 or 5 event	74.8	Female	No	Monotherapy with 5FU	GG	GG	AA	CC	CC
17	No modification	No grade 3,4 or 5 event	81.3	Female	No	Monotherapy with 5FU	GG	GG	AA	CC	CT
18	Dose delay and/or reduction	No grade 3,4 or 5 event	74.8	Male	Yes	Monotherapy with 5FU	GG	GG	AA	CC	CC
19	No modification	No grade 3,4 or 5 event	39.8	Male	No	Monotherapy with 5FU	GG	GG	AA	CC	CC
20	No modification	No grade 3,4 or 5 event	78.8	Female	No	Monotherapy with 5FU	GG	GG	AA	CC	CT
21	No modification	No grade 3,4 or 5 event	83.2	Female	No	Monotherapy with 5FU	GG	GG	AA	CC	CC
22	Dose delay and/or reduction	No grade 3,4 or 5 event	71.4	Male	No	Monotherapy with 5FU	GG	GG	AA	CC	CC
23	No modification	No grade 3,4 or 5 event	74.4	Male	No	Monotherapy with 5FU	GG	GG	AA	CC	CC
24	No modification	No grade 3,4 or 5 event	72	Male	No	Monotherapy with 5FU	GG	GG	AA	CC	CC
25	No modification	No grade 3,4 or 5 event	65.1	Female	No	Monotherapy with 5FU	GG	GG	AA	CC	CC
26	No modification	No grade 3,4 or 5 event	60.3	Female	No	Monotherapy with 5FU	GG	GG	AA	CC	CC
27	No modification	No grade 3,4 or 5 event	77.5	Male	No	Monotherapy with 5FU	GG	GG	AA	CC	CC
28	No modification	No grade 3,4 or 5 event	80.8	Male	No	Monotherapy with 5FU	GG	GG	AA	CC	CC
29	No modification	No grade 3,4 or 5 event	60.4	Male	No	Monotherapy with 5FU	GG	GG	AA	CC	CT
30	No modification	No grade 3,4 or 5 event	62.3	Male	No	Monotherapy with 5FU	GG	GG	AA	CC	CT
31	No modification	No grade 3,4 or 5 event	75	Female	No	Monotherapy with 5FU	GG	GG	AA	CC	CC
32	Dose delay and/or reduction	No grade 3,4 or 5 event	73.1	Female	No	Combination	GG	GG	AA	CC	CC
34	No modification	No grade 3,4 or 5 event	63.6	Male	Yes	Combination therapy with 5FU	GG	GG	AA	CC	CC
35	No modification	No grade 3,4 or 5 event	68.4	Male	No	Combination	GG	GG	AA	CC	CC
36	No modification	No grade 3,4 or 5 event	71.8	Male	No	Combination therapy with 5FU	GG	GG	AA	CC	CC
37	No modification	No grade 3,4 or 5 event	60.3	Male	No	Monotherapy with 5FU	GG	GG	AA	CC	CC
38	Dose delay and/or reduction	No grade 3,4 or 5 event	60.2	Male	No	Combination	GG	CG	AA	GC	CC
39	Dose delay and/or reduction	No grade 3,4 or 5 event	64.4	Male	Yes	Combination	GG	GG	AA	CC	CC
40	Dose delay and/or reduction	No grade 3,4 or 5 event	70	Female	No	Combination	GG	GG	AA	CC	CC
42	No modification	No grade 3,4 or 5 event	53.4	Male	No	Combination	GG	CG	AA	GC	CC
43	No modification	No grade 3,4 or 5 event	60	Male	No	Monotherapy with 5FU	GG	GG	AA	CC	CC
44	No modification	No grade 3,4 or 5 event	75.5	Male	No	Monotherapy with 5FU	GG	GG	AA	CC	CC
45	No modification	No grade 3,4 or 5 event	69.3	Male	No	Combination	GG	GG	AA	CC	CC
47	No modification	No grade 3,4 or 5 event	74.5	Male	No	Combination	GG	GG	AA	CC	CC
48	No modification	No grade 3,4 or 5 event	64.9	Male	No	Combination	GG	GG	AA	CC	CC
49	Dose delay and/or reduction	No grade 3,4 or 5 event	64.9	Male	No	Combination	GG	GG	AA	CC	CC
50	No modification	No grade 3,4 or 5 event	72.3	Male	Yes	Monotherapy with 5FU	GG	GG	AA	CC	CC
52	No modification	No grade 3,4 or 5 event	72.5	Male	No	Monotherapy with 5FU	GG	GG	AA	CC	CC
54	No modification	No grade 3,4 or 5 event	80.6	Male	No	Monotherapy with 5FU	GG	GG	AA	CC	CC
56	No modification	No grade 3,4 or 5 event	74.5	Male	No	Monotherapy with 5FU	GG	GG	AA	CC	CC
58	No modification	No grade 3,4 or 5 event	72.3	Male	No	Combination therapy with 5FU	GG	GG	AA	CC	CC
59	Dose delay and/or reduction	No grade 3,4 or 5 event	75.7	Female	Yes	Monotherapy with 5FU	GG	GG	AA	CC	CC
60	Dose delay and/or reduction	No grade 3,4 or 5 event	78.2	Male	Yes	Combination therapy with 5FU	GG	GG	AA	CC	CT
61	Dose delay and/or reduction	No grade 3,4 or 5 event	62.2	Female	No	Monotherapy with 5FU	GG	GG	AA	CC	CT
63	No modification	No grade 3,4 or 5 event	75.7	Female	No	Monotherapy with capecitabine	GG	GG	AA	CC	CC
64	No modification	No grade 3,4 or 5 event	53.2	Female	No	Monotherapy with capecitabine	GG	GG	AA	CC	CC
65	Dose delay and/or reduction	No grade 3,4 or 5 event	66.5	Female	No	Combination	GG	GG	AA	CC	CC
66	No modification	No grade 3,4 or 5 event	44.7	Female	No	Monotherapy with capecitabine	GG	GG	AA	CC	CC
67	No modification	No grade 3,4 or 5 event	63.7	Male	No	Combination	GG	GG	AA	CC	CC
68	No modification	No grade 3,4 or 5 event	79.7	Male	No	Monotherapy with 5FU	GG	GG	AA	CC	CC
69	No modification	No grade 3,4 or 5 event	67.3	Female	No	Combination	GG	GG	AA	CC	CC
70	No modification	No grade 3,4 or 5 event	52.9	Male	No	Combination	GG	GG	AA	CC	CC
71	No modification	No grade 3,4 or 5 event	74.2	Female	No	Monotherapy with 5FU	GG	GG	AA	CC	CC
72	Dose delay and/or reduction	No grade 3,4 or 5 event	65.8	Male	No	Combination	GG	GG	AA	CC	CC
73	Dose delay and/or reduction	No grade 3,4 or 5 event	75	Female	No	Combination	GG	GG	AA	CC	CC
74	No modification	No grade 3,4 or 5 event	77.6	Female	No	Monotherapy with capecitabine	GG	GG	AA	CC	CC
75	No modification	No grade 3,4 or 5 event	76.5	Male	No	Combination	GG	GG	AA	CC	CT
76	Dose delay and/or reduction	No grade 3,4 or 5 event	66.5	Male	No	Combination	GG	GG	AA	CC	CC
77	No modification	No grade 3,4 or 5 event	68.5	Male	No	Combination	GG	GG	AA	CC	CC
79	No modification	No grade 3,4 or 5 event	62.2	Female	No	Combination	GG	GG	AA	CC	CC
81	No modification	No grade 3,4 or 5 event	75.9	Male	No	Monotherapy with capecitabine	GG	GG	AA	CC	CC
82	Dose delay and/or reduction	No grade 3,4 or 5 event	57.3	Male	No	Combination	GG	GG	AA	CC	CC
84	No modification	No grade 3,4 or 5 event	41.8	Female	No	Monotherapy with capecitabine	GG	GG	AA	CC	CC
85	Dose delay and/or reduction	No grade 3,4 or 5 event	69.7	Female	No	Monotherapy with capecitabine	GG	GG	AA	CC	CT
86	Dose delay and/or reduction	No grade 3,4 or 5 event	39.5	Female	No	Combination	GG	GG	AA	CC	CC
87	No modification	No grade 3,4 or 5 event	74.3	Male	No	Combination	GG	GG	AA	CC	CC
88	Dose delay and/or reduction	No grade 3,4 or 5 event	79	Male	No	Combination	GG	GG	AA	CC	CC
89	No modification	No grade 3,4 or 5 event	72.2	Female	No	Monotherapy with 5FU	GG	GG	AA	CC	CC
90	No modification	No grade 3,4 or 5 event	55.9	Male	No	Combination	GG	GG	AA	CC	CT
91	No modification	No grade 3,4 or 5 event	46.5	Male	No	Combination	GG	GG	AA	CC	CC
92	Dose delay and/or reduction	No grade 3,4 or 5 event	65.7	Female	No	Combination	GG	GG	AA	CC	CT
93	Dose delay and/or reduction	No grade 3,4 or 5 event	63.2	Male	No	Monotherapy with capecitabine	GG	GG	AA	CC	CC
94	No modification	No grade 3,4 or 5 event	50.3	Male	No	Combination	GG	GG	AA	CC	CC
95	Dose delay and/or reduction	No grade 3,4 or 5 event	79.8	Male	No	Monotherapy with capecitabine	GG	GG	AA	CC	CC
96	No modification	No grade 3,4 or 5 event	74.5	Female	No	Monotherapy with capecitabine	GG	GG	AA	CC	CC
97	No modification	No grade 3,4 or 5 event	74.4	Male	Yes	Monotherapy with capecitabine	GG	GG	AA	CC	CC
98	Dose delay and/or reduction	No grade 3,4 or 5 event	69.5	Male	No	Combination therapy with 5FU	GG	GG	AA	CC	CC
99	No modification	No grade 3,4 or 5 event	69.3	Male	Yes	Monotherapy with capecitabine	GG	GG	AA	CC	CC
100	Dose delay and/or reduction	No grade 3,4 or 5 event	55.5	Female	Yes	Combination	GG	GG	AA	CC	CT
101	Dose delay and/or reduction	No grade 3,4 or 5 event	71.9	Female	Yes	Monotherapy with capecitabine	GG	CG	AA	GC	CC
102	No modification	No grade 3,4 or 5 event	59.3	Female	No	Combination	GG	GG	AA	CC	CC
103	Dose delay and/or reduction	No grade 3,4 or 5 event	67.7	Female	No	Monotherapy with capecitabine	GG	GG	AA	CC	CC
104	No modification	No grade 3,4 or 5 event	54	Female	Yes	Combination	GG	GG	AA	CC	CC
105	Dose delay and/or reduction	No grade 3,4 or 5 event	67.1	Female	No	Combination	GG	GG	AA	CC	CC
106	Dose delay and/or reduction	No grade 3,4 or 5 event	60.1	Male	No	Combination	GG	GG	AA	CC	TT
107	No modification	No grade 3,4 or 5 event	54.4	Female	No	Monotherapy with capecitabine	GG	GG	AA	CC	CC
108	Dose delay and/or reduction	No grade 3,4 or 5 event	66.2	Male	No	Combination therapy with 5FU	GG	GG	AA	CC	CC
109	Dose delay and/or reduction	No grade 3,4 or 5 event	69.5	Female	No	Combination	GG	GG	AA	CC	CC
110	No modification	No grade 3,4 or 5 event	65.9	Male	No	Monotherapy with capecitabine	GG	GG	AA	CC	CC
111	No modification	No grade 3,4 or 5 event	50.9	Male	No	Combination	GG	GG	AA	CC	CT
112	No modification	No grade 3,4 or 5 event	37.7	Female	No	Monotherapy with capecitabine	GG	GG	AA	CC	CC
113	Dose delay and/or reduction	No grade 3,4 or 5 event	72.5	Male	No	Monotherapy with capecitabine	GG	GG	AA	CC	CC
114	No modification	No grade 3,4 or 5 event	57.7	Female	Yes	Combination	GG	GG	AA	CC	CC
115	No modification	No grade 3,4 or 5 event	58	Male	No	Monotherapy with capecitabine	GG	GG	AA	CC	CT
116	No modification	No grade 3,4 or 5 event	69.7	Male	No	Combination	GG	GG	AA	CC	CC
117	No modification	No grade 3,4 or 5 event	66.3	Male	Yes	Combination	GG	GG	AA	CC	CC
118	No modification	No grade 3,4 or 5 event	68.3	Female	Yes	Combination	GG	GG	AA	CC	CC
119	No modification	No grade 3,4 or 5 event	63.3	Female	No	Combination	GG	GG	AA	CC	CC
120	Dose delay and/or reduction	No grade 3,4 or 5 event	57.9	Female	No	Monotherapy with capecitabine	GG	GG	AA	CC	CC
122	No modification	No grade 3,4 or 5 event	63.9	Male	No	Combination	GG	GG	AA	CC	CC
125	No modification	No grade 3,4 or 5 event	74.1	Female	No	Monotherapy with capecitabine	GG	GG	AA	CC	CC
126	Dose delay and/or reduction	No grade 3,4 or 5 event	74.1	Male	No	Monotherapy with capecitabine	GG	GG	AA	CC	CC
128	No modification	No grade 3,4 or 5 event	64.2	Female	No	Combination	GG	GG	AA	CC	CC
130	No modification	No grade 3,4 or 5 event	68.6	Female	Yes	Combination	GG	GG	AA	CC	CT
131	No modification	No grade 3,4 or 5 event	76.3	Male	No	Monotherapy with 5FU	GG	GG	AA	CC	CC
132	No modification	No grade 3,4 or 5 event	58.1	Male	Yes	Combination therapy with 5FU	GG	GG	AA	CC	CC
133	No modification	No grade 3,4 or 5 event	70	Male	No	Monotherapy with 5FU	GG	GG	AA	CC	CC
134	No modification	No grade 3,4 or 5 event	50.3	Female	No	Combination	GG	GG	AA	CC	CC
135	No modification	No grade 3,4 or 5 event	68.1	Male	Yes	Combination	GG	CG	AA	GC	CC
136	No modification	No grade 3,4 or 5 event	65.9	Male	No	Combination	GG	CG	AA	GC	CC
138	No modification	No grade 3,4 or 5 event	64.8	Male	No	Combination therapy with 5FU	GG	GG	AA	CC	CT
139	No modification	No grade 3,4 or 5 event	59.3	Male	No	Combination	GG	GG	AA	CC	CC
141	No modification	No grade 3,4 or 5 event	68.7	Male	Yes	Monotherapy with 5FU	GG	GG	AA	CC	CC
142	No modification	No grade 3,4 or 5 event	60.9	Male	No	Monotherapy with capecitabine	GG	GG	AA	CC	CT
143	Dose delay and/or reduction	No grade 3,4 or 5 event	73.6	Male	Yes	Combination therapy with 5FU	GG	GG	AA	CC	CC
144	No modification	No grade 3,4 or 5 event	65	Male	No	Combination	GG	GG	AA	CC	CC
145	Dose delay and/or reduction	No grade 3,4 or 5 event	74.6	Male	No	Combination	GG	GG	AA	CC	CC
146	No modification	No grade 3,4 or 5 event	84.3	Male	No	Monotherapy with 5FU	GG	GG	AA	CC	CC
147	Dose delay and/or reduction	No grade 3,4 or 5 event	65.7	Male	No	Monotherapy with capecitabine	GG	GG	AA	CC	CC
148	No modification	No grade 3,4 or 5 event	73.7	Male	No	Combination therapy with 5FU	GG	GG	AA	CC	CC
149	No modification	No grade 3,4 or 5 event	62	Female	Yes	Monotherapy with capecitabine	GG	GG	AA	CC	CC
150	No modification	No grade 3,4 or 5 event	72.4	Female	Yes	Combination	GG	GG	AA	CC	CC
151	Dose delay and/or reduction	No grade 3,4 or 5 event	60.6	Male	No	Combination therapy with 5FU	GG	GG	AA	CC	CT
153	Dose delay and/or reduction	No grade 3,4 or 5 event	70.6	Male	Yes	Combination therapy with 5FU	GG	GG	AA	CC	CC
154	No modification	No grade 3,4 or 5 event	62.6	Male	Yes	Combination	GG	GG	AA	CC	CC
155	No modification	No grade 3,4 or 5 event	78	Male	No	Monotherapy with capecitabine	GG	GG	AA	CC	CC
156	No modification	No grade 3,4 or 5 event	73.3	Male	No	Monotherapy with capecitabine	GG	GG	AA	CC	CT
157	Dose delay and/or reduction	No grade 3,4 or 5 event	69.5	Male	No	Monotherapy with capecitabine	GG	GG	AA	CC	CC
158	Dose delay and/or reduction	No grade 3,4 or 5 event	46.2	Female	No	Monotherapy with capecitabine	GG	GG	AA	CC	CC
159	Dose delay and/or reduction	No grade 3,4 or 5 event	58.4	Female	Yes	Combination	GG	GG	AA	CC	CC
160	Dose delay and/or reduction	No grade 3,4 or 5 event	78.4	Male	No	Monotherapy with 5FU	GG	GG	AA	CC	CC
161	No modification	No grade 3,4 or 5 event	51.2	Female	No	Combination	GG	GG	AA	CC	CC
162	Dose delay and/or reduction	No grade 3,4 or 5 event	53.6	Female	Yes	Combination therapy with 5FU	GG	GG	AA	CC	CC
163	No modification	No grade 3,4 or 5 event	81.2	Male	No	Monotherapy with capecitabine	GG	GG	AA	CC	CC
164	No modification	No grade 3,4 or 5 event	59.9	Male	No	Combination	GG	GG	AA	CC	CC
165	No modification	No grade 3,4 or 5 event	62.7	Female	No	Combination	GG	GG	AA	CC	CC
166	No modification	No grade 3,4 or 5 event	82.6	Female	No	Monotherapy with 5FU	GG	GG	AA	CC	CC
167	Dose delay and/or reduction	No grade 3,4 or 5 event	74.4	Female	No	Combination	GG	CG	AA	GC	CC
168	No modification	No grade 3,4 or 5 event	60.5	Female	Yes	Combination	GG	GG	AA	CC	CT
169	Dose delay and/or reduction	No grade 3,4 or 5 event	75.7	Male	No	Monotherapy with capecitabine	GG	GG	AA	CC	CC
170	No modification	No grade 3,4 or 5 event	47	Male	No	Combination	GG	GG	AA	CC	CC
172	Dose delay and/or reduction	No grade 3,4 or 5 event	49	Female	No	Monotherapy with capecitabine	GG	GG	AA	CC	CT
173	Dose delay and/or reduction	No grade 3,4 or 5 event	64.6	Male	No	Combination	GG	GG	AA	CC	CC
176	Dose delay and/or reduction	No grade 3,4 or 5 event	72.7	Male	No	Monotherapy with capecitabine	GG	GG	AA	CC	CC
177	Dose delay and/or reduction	No grade 3,4 or 5 event	74.3	Male	Yes	Combination	GG	CG	AA	GC	CC
178	No modification	No grade 3,4 or 5 event	74.6	Female	No	Monotherapy with 5FU	GG	GG	AA	CC	CC
180	Dose delay and/or reduction	No grade 3,4 or 5 event	66.4	Female	No	Monotherapy with 5FU	GG	GG	AA	CC	CC
181	Dose delay and/or reduction	No grade 3,4 or 5 event	38.4	Female	No	Combination	GG	GG	AA	CC	CT
183	No modification	No grade 3,4 or 5 event	77.4	Male	Yes	Monotherapy with 5FU	GG	GG	AA	CC	CC
186	Dose delay and/or reduction	No grade 3,4 or 5 event	77.4	Female	Yes	Monotherapy with 5FU	GG	GG	AA	CC	CC
187	No modification	No grade 3,4 or 5 event	68.9	Male	No	Monotherapy with 5FU	GG	GG	AA	CC	CC
188	No modification	No grade 3,4 or 5 event	73.4	Female	No	Combination	GG	GG	AA	CC	CC
189	No modification	No grade 3,4 or 5 event	58.1	Male	No	Combination	GG	GG	AA	CC	CC
190	Dose delay and/or reduction	No grade 3,4 or 5 event	23.2	Female	No	Combination	GG	GG	AA	CC	CC
191	Dose delay and/or reduction	No grade 3,4 or 5 event	62.2	Female	No	Combination	GG	GG	AA	CC	CC
192	No modification	No grade 3,4 or 5 event	70.4	Female	No	Combination	GG	GG	AA	CC	CC
193	No modification	No grade 3,4 or 5 event	66.8	Male	No	Combination	GG	GG	AA	CC	CT
194	Dose delay and/or reduction	No grade 3,4 or 5 event	75.7	Male	Yes	Combination	GG	GG	AA	CC	CC
195	No modification	No grade 3,4 or 5 event	77.7	Male	No	Monotherapy with capecitabine	GG	GG	AA	CC	CC
196	No modification	No grade 3,4 or 5 event	32.4	Male	Yes	Combination	GG	GG	AA	CC	CC
197	No modification	No grade 3,4 or 5 event	84.3	Male	No	Monotherapy with 5FU	GG	GG	AA	CC	CT
199	No modification	No grade 3,4 or 5 event	74.6	Female	No	Monotherapy with 5FU	GG	GG	AA	CC	CC
200	No modification	No grade 3,4 or 5 event	74.6	Male	No	Monotherapy with capecitabine	GG	GG	AA	CC	CT
201	No modification	No grade 3,4 or 5 event	77.9	Male	No	Monotherapy with 5FU	GG	GG	AA	CC	CC
204	No modification	No grade 3,4 or 5 event	76.9	Male	No	Monotherapy with 5FU	GG	GG	AA	CC	CC
205	No modification	No grade 3,4 or 5 event	56.6	Male	No	Combination therapy with 5FU	GG	GG	AA	CC	CC
206	Dose delay and/or reduction	No grade 3,4 or 5 event	50.4	Female	No	Combination	GG	GG	AA	CC	CC
207	Dose delay and/or reduction	No grade 3,4 or 5 event	32.3	Female	No	Combination	GG	GG	AA	CC	CC
208	No modification	No grade 3,4 or 5 event	78.8	Female	No	Monotherapy with 5FU	GG	GG	AA	CC	CC
209	Dose delay and/or reduction	No grade 3,4 or 5 event	53.1	Male	No	Monotherapy with capecitabine	GG	GG	AA	CC	CC
210	Dose delay and/or reduction	No grade 3,4 or 5 event	60.3	Male	Yes	Combination	GG	GG	AA	CC	CT
212	No modification	No grade 3,4 or 5 event	37.8	Male	No	Combination	GG	GG	AA	CC	CT
213	No modification	No grade 3,4 or 5 event	57.9	Female	Yes	Combination	GG	GG	AA	CC	CC
215	No modification	No grade 3,4 or 5 event	57.4	Male	No	Monotherapy with 5FU	GG	GG	AA	CC	CC
216	No modification	No grade 3,4 or 5 event	81.4	Female	No	Monotherapy with 5FU	AG	GG	AA	CC	CC
217	No modification	No grade 3,4 or 5 event	77.2	Male	No	Monotherapy with 5FU	GG	GG	AA	CC	CT
218	No modification	No grade 3,4 or 5 event	58.6	Male	Yes	Combination therapy with 5FU	GG	GG	AA	CC	CC
219	No modification	No grade 3,4 or 5 event	56.1	Female	No	Combination	GG	GG	AA	CC	CC
220	No modification	No grade 3,4 or 5 event	66.3	Male	No	Combination	GG	GG	AA	CC	CC
222	No modification	No grade 3,4 or 5 event	72.5	Male	No	Monotherapy with capecitabine	GG	GG	AA	CC	CC
223	Dose delay and/or reduction	No grade 3,4 or 5 event	75.9	Male	No	Combination therapy with 5FU	GG	GG	AA	CC	CT
226	No modification	No grade 3,4 or 5 event	64.3	Male	No	Combination	GG	GG	AA	CC	CC
227	Dose delay and/or reduction	No grade 3,4 or 5 event	52.6	Female	No	Combination	GG	GG	AA	CC	CC
228	Dose delay and/or reduction	No grade 3,4 or 5 event	60.8	Female	No	Monotherapy with 5FU	GG	GG	AA	CC	CC
229	No modification	No grade 3,4 or 5 event	87.4	Male	No	Monotherapy with capecitabine	GG	GG	AA	CC	CC
230	No modification	No grade 3,4 or 5 event	72.9	Female	No	Monotherapy with 5FU	GG	GG	AA	CC	CC
232	No modification	No grade 3,4 or 5 event	78.3	Male	No	Monotherapy with capecitabine	GG	GG	AA	CC	CC
233	No modification	No grade 3,4 or 5 event	63	Female	No	Monotherapy with capecitabine	GG	GG	AA	CC	CC
234	No modification	No grade 3,4 or 5 event	74.9	Male	No	Combination	GG	GG	AA	CC	CC
237	Dose delay and/or reduction	No grade 3,4 or 5 event	67	Female	Yes	Monotherapy with capecitabine	GG	GG	AA	CC	CC
238	No modification	No grade 3,4 or 5 event	75.3	Male	No	Monotherapy with 5FU	GG	GG	AA	CC	CC
239	No modification	No grade 3,4 or 5 event	46.7	Female	No	Combination	GG	GG	AA	CC	CC
241	No modification	No grade 3,4 or 5 event	78.6	Female	No	Monotherapy with capecitabine	GG	GG	AA	CC	CC
244	Dose delay and/or reduction	No grade 3,4 or 5 event	72	Male	No	Monotherapy with capecitabine	GG	GG	AA	CC	CC
245	Dose delay and/or reduction	No grade 3,4 or 5 event	60.6	Female	No	Combination	GG	GG	AA	CC	CC
246	No modification	No grade 3,4 or 5 event	50.4	Male	Yes	Combination	GG	GG	AA	CC	CC
249	No modification	No grade 3,4 or 5 event	64.3	Male	No	Combination	GG	GG	AA	CC	CC
254	No modification	No grade 3,4 or 5 event	45.7	Male	Yes	Monotherapy with capecitabine	GG	GG	AA	CC	CC
255	Dose delay and/or reduction	No grade 3,4 or 5 event	81.4	Female	No	Monotherapy with 5FU	GG	GG	AA	CC	CC
256	No modification	No grade 3,4 or 5 event	78.6	Male	No	Monotherapy with 5FU	GG	GG	AA	CC	CC
260	Dose delay and/or reduction	No grade 3,4 or 5 event	55.8	Male	No	Combination	GG	GG	AA	CC	CC
262	Dose delay and/or reduction	No grade 3,4 or 5 event	65.6	Male	No	Combination therapy with 5FU	GG	GG	AA	CC	CC
263	No modification	No grade 3,4 or 5 event	69.8	Male	No	Combination therapy with 5FU	GG	GG	AA	CC	CT
[truncated: 194 more columns]
